# Supplementary material for: (−)-Istanbulin A
Source: Acta Crystallogr Sect E Struct Rep Online. 2009 Sep 5;65(Pt 10):o2330. doi: 10.1107/S1600536809033418 (PMC2970221; doi:10.1107/S1600536809033418)
Supplement: Supplementary file 2 [file e-65-o2330-Isup2.hkl]

#
# h,k,l, Fc-squared, Fo-squared, sigma(Fo-squared) and status flag
#
data_I
_shelx_title ' MReina-I (Istambulina enantiomerica)'
_shelx_refln_list_code          4
_shelx_F_calc_maximum       39.18
_exptl_crystal_F_000       284.00
_reflns_d_resolution_high  0.7696
 
loop_
 _symmetry_equiv_pos_as_xyz
 'x, y, z'
 '-x, y+1/2, -z'
 
_cell_length_a     7.4320
_cell_length_b    13.0100
_cell_length_c     8.1610
_cell_angle_alpha  90.000
_cell_angle_beta  115.470
_cell_angle_gamma  90.000
 
_shelx_F_squared_multiplier     1.000
 
loop_
 _refln_index_h
 _refln_index_k
 _refln_index_l
 _refln_F_squared_calc
 _refln_F_squared_meas
 _refln_F_squared_sigma
 _refln_observed_status
   3   0   0       82.39       91.33      1.41 o
   4   0   0      182.42      178.41      2.62 o
   5   0   0       15.87       16.03      0.61 o
   6   0   0        0.22        0.41      0.52 o
   7   0   0        0.23        0.13      0.59 o
   8   0   0        0.48       -0.10      0.71 o
   3   1   0      101.04       96.92      0.93 o
   4   1   0      362.86      366.66      3.38 o
   5   1   0       67.57       69.25      0.89 o
   6   1   0       57.16       54.91      1.16 o
   7   1   0       23.53       24.48      1.39 o
   8   1   0        3.86        4.89      0.60 o
   2   2   0      297.10      309.73      3.46 o
   3   2   0      623.02      614.67      6.65 o
   4   2   0       73.82       76.91      0.81 o
   5   2   0      335.04      324.84      3.13 o
   6   2   0       60.08       56.55      1.19 o
   7   2   0       10.82       10.41      0.97 o
   8   2   0        7.51        5.95      0.63 o
   2   3   0       31.77       41.80      0.50 o
   3   3   0        1.66        1.91      0.15 o
   4   3   0      121.16      123.83      1.22 o
   5   3   0      173.26      170.57      1.85 o
   6   3   0      172.81      169.03      2.30 o
   7   3   0       11.46       13.16      0.67 o
   8   3   0        4.24        3.01      0.60 o
   1   4   0      155.91      160.75      1.38 o
   2   4   0      328.03      348.85      2.97 o
   3   4   0       29.01       28.34      0.43 o
   4   4   0       56.13       57.48      0.80 o
   5   4   0       11.90       10.69      0.31 o
   6   4   0      172.07      172.49      2.57 o
   7   4   0       20.26       17.18      0.74 o
   8   4   0        7.71        5.42      1.41 o
   1   5   0      397.12      402.04      3.95 o
   2   5   0       73.60       87.95      0.98 o
   3   5   0       47.45       48.45      0.54 o
   4   5   0       52.54       56.97      0.75 o
   5   5   0        4.95        4.17      0.26 o
   6   5   0       90.73       89.91      1.34 o
   7   5   0        5.08        3.94      0.53 o
   8   5   0        2.46        2.75      0.61 o
   0   6   0      650.03      628.91      8.97 o
   1   6   0      615.84      641.62      6.53 o
   2   6   0      179.88      189.79      2.82 o
   3   6   0        6.97        8.13      0.25 o
   4   6   0       30.19       29.13      0.43 o
   5   6   0        3.79        4.13      0.25 o
   6   6   0        8.10        8.32      0.42 o
   7   6   0        6.50        6.84      0.62 o
   8   6   0        0.60        0.66      0.58 o
   1   7   0       47.17       53.47      0.66 o
   2   7   0       47.62       48.79      0.64 o
   3   7   0        5.99        3.91      0.21 o
   4   7   0       42.84       42.66      1.03 o
   5   7   0       15.10       14.38      0.43 o
   6   7   0       55.00       54.06      0.91 o
   7   7   0        5.84        5.12      0.49 o
   0   8   0      385.41      386.26      7.63 o
   1   8   0       61.40       67.19      0.81 o
   2   8   0       87.15       81.86      0.98 o
   3   8   0       15.42       14.32      0.34 o
   4   8   0      100.59       93.84      1.98 o
   5   8   0       17.01       18.94      1.20 o
   6   8   0        1.54        2.55      0.70 o
   7   8   0        2.73        2.88      0.61 o
   1   9   0       33.23       31.95      0.44 o
   2   9   0       10.13        9.81      0.24 o
   3   9   0        4.08        3.84      0.28 o
   4   9   0        7.81        7.67      0.39 o
   5   9   0       95.33       92.84      2.60 o
   6   9   0        0.08        0.81      0.52 o
   7   9   0        5.65        5.44      1.22 o
   0  10   0       86.31       84.50      1.43 o
   1  10   0       46.89       46.09      0.66 o
   2  10   0       61.17       57.84      0.70 o
   3  10   0       74.04       68.54      1.05 o
   4  10   0      103.01       97.11      2.37 o
   5  10   0       22.99       23.89      0.78 o
   6  10   0        3.48        2.98      0.55 o
   7  10   0        0.62        1.07      0.93 o
   1  11   0       65.43       59.88      0.98 o
   2  11   0       27.63       28.19      0.48 o
   3  11   0       32.15       31.50      1.17 o
   4  11   0        2.11        1.70      0.42 o
   5  11   0        1.36        1.69      0.50 o
   6  11   0        0.19        0.07      0.55 o
   0  12   0        6.63        5.12      0.59 o
   1  12   0      146.21      137.70      2.87 o
   2  12   0       36.64       38.56      0.61 o
   3  12   0       19.92       16.52      0.65 o
   4  12   0       16.77       19.35      0.71 o
   5  12   0        2.84        3.93      1.78 o
   6  12   0        0.95        0.85      1.24 o
   1  13   0        2.02        1.49      0.41 o
   2  13   0        8.51        8.46      0.38 o
   3  13   0        0.51        1.23      0.57 o
   4  13   0        0.12        0.03      0.79 o
   5  13   0        0.42       -0.65      0.71 o
   0  14   0        1.40        1.05      0.59 o
   1  14   0        6.19        7.13      1.12 o
   2  14   0        4.21        3.51      0.44 o
   3  14   0        2.42        3.38      0.44 o
   4  14   0        3.75        4.60      0.58 o
   1  15   0        1.27        1.99      0.55 o
   2  15   0        6.78        6.94      0.60 o
   3  15   0        2.30        2.55      0.97 o
   4  15   0        0.32        1.37      1.18 o
   0  16   0       18.12       19.37      1.11 o
   1  16   0       18.18       19.53      0.89 o
   2  16   0        0.99        1.56      0.86 o
  -9   0   1       13.76       14.51      1.59 o
  -8   0   1        0.13        0.10      0.66 o
  -7   0   1        9.42        9.05      0.76 o
  -6   0   1        0.41        0.00      0.17 o
  -5   0   1       76.09       76.23      1.31 o
  -4   0   1      200.81      216.93      3.06 o
  -3   0   1       77.83       81.02      1.02 o
   2   0   1      110.48      113.55      1.66 o
   3   0   1      321.18      359.39      5.73 o
   4   0   1       44.54       43.74      0.90 o
   5   0   1        1.84        2.76      0.67 o
   6   0   1       23.70       24.44      1.09 o
   7   0   1        6.18        6.35      0.86 o
   8   0   1        0.00        0.56      0.86 o
  -9   1   1        1.81        1.02      0.63 o
  -8   1   1        3.62        2.97      0.51 o
  -7   1   1        5.91        5.35      0.48 o
  -6   1   1        1.77        1.71      0.36 o
  -5   1   1        1.56        1.91      0.21 o
  -4   1   1      384.72      398.99      3.58 o
  -3   1   1     1534.70     1621.25     16.10 o
   2   1   1      182.55      191.47      2.58 o
   3   1   1      300.64      294.40      2.92 o
   4   1   1      127.56      124.91      1.26 o
   5   1   1       34.19       34.61      0.87 o
   6   1   1       12.61       12.23      0.57 o
   7   1   1        1.42        1.44      0.56 o
   8   1   1        0.38        0.64      0.63 o
  -9   2   1        5.80        6.29      0.72 o
  -8   2   1        5.23        5.34      1.26 o
  -7   2   1       42.23       41.63      1.02 o
  -6   2   1       30.07       30.16      1.99 o
  -5   2   1      131.50      131.13      1.30 o
  -4   2   1       74.72       82.62      0.84 o
  -3   2   1       14.69       21.25      0.36 o
   2   2   1      340.29      381.43      3.69 o
   3   2   1       61.71       57.91      0.83 o
   4   2   1       57.99       68.22      0.88 o
   5   2   1       79.22       76.50      1.09 o
   6   2   1       10.94       10.29      0.57 o
   7   2   1        1.57        2.50      0.48 o
   8   2   1        1.43        1.29      0.64 o
  -8   3   1       10.20       11.46      0.68 o
  -7   3   1       34.26       34.38      0.93 o
  -6   3   1      163.68      154.01      3.67 o
  -5   3   1      207.77      215.16      1.93 o
  -4   3   1       21.41       23.21      0.34 o
  -3   3   1      631.42      650.25      5.82 o
  -2   3   1        8.12        9.55      0.17 o
   1   3   1     1018.92      964.04     11.24 o
   2   3   1      248.12      248.50      2.78 o
   3   3   1      735.21      732.73      7.52 o
   4   3   1        7.21        6.89      0.26 o
   5   3   1       39.17       36.06      0.65 o
   6   3   1       35.32       30.99      1.09 o
   7   3   1        9.98       11.10      0.63 o
   8   3   1        4.58        4.37      0.63 o
  -8   4   1        5.92        4.71      0.61 o
  -7   4   1       11.16       11.75      0.58 o
  -6   4   1        6.82        6.44      0.34 o
  -5   4   1        5.03        4.90      0.21 o
  -4   4   1       16.31       15.68      0.28 o
  -3   4   1      248.05      239.21      2.37 o
  -2   4   1      372.77      368.55      3.62 o
  -1   4   1      766.96      743.02     11.90 o
   0   4   1      738.80      692.20      6.79 o
   1   4   1      195.25      194.48      1.68 o
   2   4   1       36.75       45.28      0.49 o
   3   4   1      162.89      174.89      2.98 o
   4   4   1       46.77       48.97      0.70 o
   5   4   1       23.01       21.82      0.70 o
   6   4   1       43.12       42.43      1.07 o
   7   4   1       21.20       19.72      1.09 o
   8   4   1        4.49        6.85      1.90 o
  -8   5   1       14.85       13.98      0.72 o
  -7   5   1        0.22        1.47      0.73 o
  -6   5   1      134.42      132.16      1.79 o
  -5   5   1       64.87       64.41      0.84 o
  -4   5   1       21.31       17.82      0.32 o
  -3   5   1      177.79      177.24      1.56 o
  -2   5   1      322.73      335.69      3.27 o
  -1   5   1      551.81      565.81      5.04 o
   0   5   1      154.94      141.94      1.43 o
   1   5   1       16.01       12.33      0.24 o
   2   5   1       67.81       74.09      0.85 o
   3   5   1      110.23      111.97      1.08 o
   4   5   1       33.12       32.77      0.55 o
   5   5   1        5.93        6.43      0.73 o
   6   5   1       17.14       15.74      0.66 o
   7   5   1       15.49       14.96      1.00 o
  -8   6   1        3.89        3.02      0.57 o
  -7   6   1        1.81        1.14      0.46 o
  -6   6   1        4.56        4.93      0.36 o
  -5   6   1        2.78        4.00      0.25 o
  -4   6   1        5.01        5.47      0.19 o
  -3   6   1        7.49       10.47      0.25 o
  -2   6   1      364.21      385.22      4.85 o
  -1   6   1      178.65      195.26      2.29 o
   0   6   1      136.38      135.30      1.68 o
   1   6   1       32.19       33.73      0.39 o
   2   6   1       90.69       90.54      1.03 o
   3   6   1      118.50      120.69      1.36 o
   4   6   1        4.60        3.28      0.24 o
   5   6   1       15.43       14.20      0.44 o
   6   6   1       13.71       13.47      0.64 o
   7   6   1        8.92        8.77      0.72 o
  -8   7   1        3.22        3.12      0.69 o
  -7   7   1       13.68       13.66      0.53 o
  -6   7   1        0.28        0.11      0.25 o
  -5   7   1      107.27      102.47      1.06 o
  -4   7   1       13.85       14.86      0.39 o
  -3   7   1      219.86      228.13      2.36 o
  -2   7   1       56.53       52.06      0.55 o
  -1   7   1      593.11      619.39      6.45 o
   0   7   1      169.94      187.22      2.81 o
   1   7   1       46.81       40.03      0.59 o
   2   7   1       14.78       16.50      0.34 o
   3   7   1       20.02       18.12      0.41 o
   4   7   1        7.24        6.82      0.29 o
   5   7   1       18.15       17.49      0.92 o
   6   7   1       47.36       51.72      0.94 o
   7   7   1        0.09        0.18      0.57 o
  -8   8   1        2.91        3.14      1.34 o
  -7   8   1        1.36        2.13      0.65 o
  -6   8   1        2.99        2.65      0.46 o
  -5   8   1       44.78       45.64      1.19 o
  -4   8   1       18.89       16.50      0.42 o
  -3   8   1        9.25        9.12      0.27 o
  -2   8   1       37.12       35.16      0.43 o
  -1   8   1       52.49       55.66      1.06 o
   0   8   1       62.05       71.51      0.76 o
   1   8   1       56.80       51.75      0.68 o
   2   8   1       10.53       10.00      0.31 o
   3   8   1       10.60        9.62      0.31 o
   4   8   1       32.06       29.27      0.80 o
   5   8   1       77.27       75.41      1.48 o
   6   8   1       14.38       13.60      0.70 o
   7   8   1        3.63        3.58      0.63 o
  -7   9   1        0.40       -0.20      0.50 o
  -6   9   1       15.09       15.39      0.79 o
  -5   9   1       16.99       16.36      0.50 o
  -4   9   1      182.83      167.69      2.17 o
  -3   9   1       47.60       47.37      0.76 o
  -2   9   1       65.94       64.50      0.69 o
  -1   9   1       25.69       30.64      0.48 o
   0   9   1        3.97        3.35      0.21 o
   1   9   1      145.94      142.47      1.55 o
   2   9   1        6.82        6.83      0.28 o
   3   9   1       10.47        9.65      0.47 o
   4   9   1       61.41       62.16      2.00 o
   5   9   1       17.06       16.57      0.72 o
   6   9   1        3.87        4.55      0.58 o
  -7  10   1        0.36        1.07      0.52 o
  -6  10   1        8.81       10.10      0.64 o
  -5  10   1        1.28        1.48      0.39 o
  -4  10   1       48.81       42.80      1.01 o
  -3  10   1       72.40       61.10      0.95 o
  -2  10   1        1.98        2.75      0.19 o
  -1  10   1      109.96      105.10      1.21 o
   0  10   1       56.68       59.23      0.79 o
   1  10   1       10.63        8.45      0.33 o
   2  10   1        0.77        1.29      0.28 o
   3  10   1        9.83        8.44      0.47 o
   4  10   1        1.73        1.11      0.48 o
   5  10   1       10.95       10.38      0.63 o
   6  10   1        7.99        7.86      0.67 o
  -6  11   1        1.37        1.79      0.63 o
  -5  11   1        0.66        1.02      0.41 o
  -4  11   1        0.75        0.76      0.38 o
  -3  11   1       27.60       21.78      0.66 o
  -2  11   1        2.98        3.99      0.23 o
  -1  11   1       63.03       61.11      0.94 o
   0  11   1      138.28      136.18      1.78 o
   1  11   1       68.34       64.81      1.81 o
   2  11   1       16.38       17.67      0.62 o
   3  11   1       29.99       32.09      0.87 o
   4  11   1        0.33       -0.55      0.55 o
   5  11   1       15.43       15.47      0.76 o
   6  11   1        3.03        3.38      0.65 o
  -6  12   1        1.69        1.62      0.57 o
  -5  12   1       10.67       11.39      0.62 o
  -4  12   1        2.56        2.69      0.40 o
  -3  12   1        0.52       -0.02      0.28 o
  -2  12   1       23.04       19.41      0.59 o
  -1  12   1       21.37       21.42      1.08 o
   0  12   1       10.12       11.00      0.44 o
   1  12   1        2.53        1.86      0.40 o
   2  12   1       13.38       13.70      0.59 o
   3  12   1        0.73        0.74      0.93 o
   4  12   1        1.93        1.11      0.47 o
   5  12   1        0.06        0.08      1.42 o
  -5  13   1        7.57        7.43      0.82 o
  -4  13   1        0.44        0.48      0.53 o
  -3  13   1        3.65        4.12      0.49 o
  -2  13   1       11.25       11.43      0.39 o
  -1  13   1        2.10        2.19      0.59 o
   0  13   1       20.38       21.00      0.71 o
   1  13   1       11.51        9.76      0.56 o
   2  13   1       52.62       54.81      1.22 o
   3  13   1        1.45        1.85      0.48 o
   4  13   1        6.09        6.06      1.05 o
   5  13   1        2.00        2.59      0.70 o
  -5  14   1       14.29       16.27      1.32 o
  -4  14   1        1.53        2.04      0.41 o
  -3  14   1        3.44        3.08      0.50 o
  -2  14   1        1.31        2.03      0.41 o
  -1  14   1        2.74        4.50      0.51 o
   0  14   1        1.21        1.52      0.49 o
   1  14   1        5.09        5.76      0.38 o
   2  14   1        1.74        1.39      0.48 o
   3  14   1        3.96        4.20      0.55 o
   4  14   1        0.08        0.59      0.97 o
  -4  15   1        5.69        3.87      1.00 o
  -3  15   1        7.07        8.13      0.62 o
  -2  15   1        0.71        1.05      0.53 o
  -1  15   1        0.17        0.80      0.71 o
   0  15   1        5.93        6.58      0.61 o
   1  15   1       10.47       12.42      0.72 o
   2  15   1        5.03        4.33      0.55 o
   3  15   1        0.00       -0.37      0.57 o
  -3  16   1        0.90        2.32      1.14 o
  -2  16   1        0.39        0.87      0.54 o
  -1  16   1        4.58        5.90      0.62 o
   0  16   1        3.05        4.17      0.60 o
   1  16   1       11.24       13.44      0.80 o
   2  16   1        8.16        9.91      0.69 o
  -9   0   2        2.99        3.68      0.91 o
  -8   0   2        1.72        1.93      0.71 o
  -7   0   2        0.12        1.77      0.54 o
  -6   0   2        3.51        3.36      0.47 o
  -5   0   2       31.40       31.60      0.55 o
  -4   0   2     1170.68     1196.37     14.42 o
  -3   0   2     1416.94     1440.55     25.41 o
   1   0   2     1051.01     1071.93     15.21 o
   2   0   2        0.35        1.33      0.20 o
   3   0   2      195.28      216.22      3.66 o
   4   0   2        0.73        0.72      0.53 o
   5   0   2       83.10       77.91      2.09 o
   6   0   2        7.67        7.11      0.81 o
   7   0   2        0.19       -0.24      0.68 o
  -9   1   2        2.69        1.38      0.56 o
  -8   1   2       28.42       28.39      0.89 o
  -7   1   2        0.18       -0.01      0.34 o
  -6   1   2       67.57       64.22      0.74 o
  -5   1   2       49.40       50.98      0.59 o
  -4   1   2       77.06       90.18      0.89 o
  -3   1   2     1244.15     1290.15     11.69 o
  -2   1   2        1.58        2.00      0.08 o
   1   1   2      219.73      238.89      2.48 o
   2   1   2      135.90      143.66      1.42 o
   3   1   2       38.87       40.32      0.58 o
   4   1   2       19.15       19.40      0.44 o
   5   1   2       33.00       32.46      0.85 o
   6   1   2        3.84        2.54      1.06 o
   7   1   2        5.43        4.52      0.57 o
  -9   2   2        9.19        9.14      0.71 o
  -8   2   2        2.55        2.26      0.50 o
  -7   2   2       13.12       14.21      0.58 o
  -6   2   2       59.81       57.89      0.77 o
  -5   2   2       11.47       11.97      0.25 o
  -4   2   2      239.52      262.31      2.61 o
  -3   2   2       29.91       32.97      0.57 o
  -2   2   2       40.96       39.86      0.47 o
   1   2   2      600.04      612.14      5.61 o
   2   2   2      710.13      746.53     10.22 o
   3   2   2       17.01       17.16      0.36 o
   4   2   2      128.88      124.11      2.21 o
   5   2   2        5.75        6.16      0.48 o
   6   2   2       17.85       16.05      0.75 o
   7   2   2        2.19        1.68      0.58 o
  -9   3   2        8.45        9.87      0.75 o
  -8   3   2        5.10        5.16      0.79 o
  -7   3   2       34.87       35.09      0.91 o
  -6   3   2       23.43       24.31      0.60 o
  -5   3   2       26.72       25.34      0.43 o
  -4   3   2        1.83        1.56      0.23 o
  -3   3   2       96.05       92.17      0.89 o
  -2   3   2       26.77       25.43      0.42 o
  -1   3   2       13.65        8.16      0.19 o
   0   3   2      624.50      595.69      5.39 o
   1   3   2       63.50       70.05      0.63 o
   2   3   2      305.25      344.83      3.45 o
   3   3   2       39.74       38.48      0.58 o
   4   3   2       39.55       40.65      0.90 o
   5   3   2        5.45        5.86      0.45 o
   6   3   2        5.96        4.29      0.51 o
   7   3   2        7.32        6.48      0.74 o
  -9   4   2       18.84       18.43      1.02 o
  -8   4   2        1.85        2.79      0.49 o
  -7   4   2       32.03       28.69      1.04 o
  -6   4   2       30.91       31.58      0.63 o
  -5   4   2       11.74       11.50      0.29 o
  -4   4   2       42.21       42.06      0.51 o
  -3   4   2        8.74        9.05      0.17 o
  -2   4   2      365.81      360.60      3.87 o
  -1   4   2      928.25      896.38     11.23 o
   0   4   2      483.96      469.99      4.24 o
   1   4   2      148.01      157.85      1.45 o
   2   4   2       37.72       35.89      0.50 o
   3   4   2        3.49        3.88      0.38 o
   4   4   2       20.70       20.01      0.67 o
   5   4   2        4.28        3.96      0.43 o
   6   4   2       18.76       19.98      0.76 o
   7   4   2       13.71       13.34      0.80 o
  -8   5   2        2.33        3.80      0.51 o
  -7   5   2        1.55        1.60      0.25 o
  -6   5   2      116.10      115.03      1.86 o
  -5   5   2      150.35      151.56      1.48 o
  -4   5   2       12.89       12.07      0.26 o
  -3   5   2       65.67       68.37      0.70 o
  -2   5   2      103.39      111.56      1.05 o
  -1   5   2      103.23      100.81      0.95 o
   0   5   2      153.57      170.17      1.56 o
   1   5   2      270.23      272.52      2.49 o
   2   5   2        4.94        2.43      0.22 o
   3   5   2      133.38      137.94      1.32 o
   4   5   2       14.02       13.86      0.41 o
   5   5   2       10.77        9.61      0.54 o
   6   5   2       23.42       23.39      0.86 o
   7   5   2       18.37       21.25      0.93 o
  -8   6   2        2.60        2.23      0.54 o
  -7   6   2        5.42        5.07      0.45 o
  -6   6   2       12.98       12.56      0.37 o
  -5   6   2       82.28       85.84      0.88 o
  -4   6   2       93.99      100.29      1.02 o
  -3   6   2       62.60       64.05      0.68 o
  -2   6   2      422.12      436.41      3.74 o
  -1   6   2      525.85      554.07      5.74 o
   0   6   2       62.99       67.42      0.77 o
   1   6   2      105.83      113.36      0.99 o
   2   6   2       29.62       30.02      0.42 o
   3   6   2       17.00       18.33      0.34 o
   4   6   2       28.42       27.10      0.56 o
   5   6   2        3.97        3.93      0.35 o
   6   6   2       38.80       40.02      1.11 o
   7   6   2        0.98        2.59      0.87 o
  -8   7   2        3.11        3.28      0.58 o
  -7   7   2        3.81        3.08      0.56 o
  -6   7   2       29.30       30.03      0.56 o
  -5   7   2       22.29       21.33      0.43 o
  -4   7   2       22.54       22.77      0.37 o
  -3   7   2       90.35       86.90      0.99 o
  -2   7   2      104.67       97.54      0.91 o
  -1   7   2      244.73      256.76      2.63 o
   0   7   2      105.54      103.02      1.13 o
   1   7   2       83.30       86.25      0.87 o
   2   7   2       63.07       64.84      0.75 o
   3   7   2        9.83       10.04      0.29 o
   4   7   2        5.80        6.31      0.47 o
   5   7   2       54.81       53.97      1.19 o
   6   7   2       22.13       21.69      0.85 o
  -8   8   2        7.12        6.46      0.64 o
  -7   8   2        8.38        8.45      0.44 o
  -6   8   2       10.82        9.54      0.40 o
  -5   8   2       22.28       21.92      0.51 o
  -4   8   2        8.85        8.79      0.27 o
  -3   8   2       38.25       34.98      0.51 o
  -2   8   2        3.85        3.75      0.15 o
  -1   8   2       11.57       12.40      0.27 o
   0   8   2      224.46      233.26      2.22 o
   1   8   2       78.52       76.02      0.79 o
   2   8   2        1.66        2.37      0.21 o
   3   8   2       19.69       20.08      0.49 o
   4   8   2        0.70        1.16      0.26 o
   5   8   2       30.31       32.18      1.85 o
   6   8   2       15.96       16.33      0.83 o
  -7   9   2        2.19        2.99      0.49 o
  -6   9   2        9.35        9.00      0.52 o
  -5   9   2        2.59        1.98      0.28 o
  -4   9   2       17.77       18.06      0.43 o
  -3   9   2        1.22        1.63      0.19 o
  -2   9   2        5.59        4.58      0.20 o
  -1   9   2        5.78        5.15      0.21 o
   0   9   2      107.38      102.04      1.62 o
   1   9   2      277.84      267.13      2.74 o
   2   9   2       23.50       25.57      0.65 o
   3   9   2       28.64       28.21      0.62 o
   4   9   2       14.08       13.24      0.90 o
   5   9   2        2.26        3.64      0.84 o
   6   9   2        5.36        6.64      0.84 o
  -7  10   2        4.60        3.69      0.59 o
  -6  10   2        0.52        0.33      0.38 o
  -5  10   2        7.11        6.30      0.43 o
  -4  10   2        1.85        1.29      0.31 o
  -3  10   2        8.08        6.96      0.34 o
  -2  10   2       92.50       91.15      1.22 o
  -1  10   2       46.69       49.26      0.77 o
   0  10   2      330.32      324.36      4.01 o
   1  10   2       39.32       37.60      0.57 o
   2  10   2       20.13       21.64      0.99 o
   3  10   2        7.83        7.75      0.40 o
   4  10   2        1.86        1.78      0.51 o
   5  10   2       20.30       19.40      0.84 o
   6  10   2        7.13        6.89      0.75 o
  -7  11   2        1.91        1.32      0.94 o
  -6  11   2        0.78        0.95      0.47 o
  -5  11   2       32.58       31.86      0.86 o
  -4  11   2       17.77       16.73      0.49 o
  -3  11   2        4.10        5.52      0.29 o
  -2  11   2        9.48        7.56      0.32 o
  -1  11   2       36.49       36.34      0.67 o
   0  11   2        9.61        8.78      0.41 o
   1  11   2        4.26        4.93      0.28 o
   2  11   2        0.05        0.23      0.36 o
   3  11   2        0.03        0.75      0.33 o
   4  11   2        1.55        1.41      0.50 o
   5  11   2        6.75        6.04      0.62 o
  -6  12   2        8.05        7.68      1.06 o
  -5  12   2       34.15       35.51      0.95 o
  -4  12   2       11.69       11.29      0.57 o
  -3  12   2        5.58        4.49      0.31 o
  -2  12   2       11.88        9.98      0.32 o
  -1  12   2       27.78       26.28      0.63 o
   0  12   2       18.54       17.82      0.51 o
   1  12   2       15.01       17.27      0.48 o
   2  12   2        1.80        3.36      0.44 o
   3  12   2        9.15        8.62      0.62 o
   4  12   2        0.86        0.90      0.92 o
   5  12   2        0.55        0.45      0.60 o
  -6  13   2        2.77        0.61      0.89 o
  -5  13   2        9.16        7.09      1.04 o
  -4  13   2        4.42        3.85      0.46 o
  -3  13   2        5.04        5.08      0.47 o
  -2  13   2        1.73        2.05      0.27 o
  -1  13   2        0.69        0.70      0.60 o
   0  13   2        0.72        1.05      0.44 o
   1  13   2        2.86        3.34      0.37 o
   2  13   2        0.22        0.04      0.59 o
   3  13   2        2.00        0.89      0.68 o
   4  13   2        0.72        1.78      0.59 o
  -5  14   2        0.20       -0.85      0.93 o
  -4  14   2        0.33        0.24      0.84 o
  -3  14   2        2.06        2.74      0.49 o
  -2  14   2        0.04        0.18      0.27 o
  -1  14   2        3.72        4.58      0.49 o
   0  14   2        2.94        2.77      0.48 o
   1  14   2       14.92       19.23      1.16 o
   2  14   2        3.90        4.12      0.55 o
   3  14   2        4.77        4.95      0.62 o
  -3  15   2        0.18        0.88      0.88 o
  -2  15   2        0.85        0.96      0.44 o
  -1  15   2        0.35        0.33      0.44 o
   0  15   2        0.39        1.47      0.50 o
   1  15   2        8.34       10.08      0.72 o
   2  15   2        3.94        4.75      0.67 o
  -3  16   2        3.95        4.72      1.10 o
  -2  16   2        1.47        1.98      0.93 o
  -1  16   2        0.08       -0.70      0.83 o
   0  16   2        1.57        1.60      0.58 o
   1  16   2        2.35        1.73      1.01 o
  -9   0   3        6.48        8.12      0.93 o
  -8   0   3        0.78        0.82      0.61 o
  -7   0   3        1.64        1.37      0.49 o
  -6   0   3       29.39       28.74      0.72 o
  -5   0   3        9.30        8.32      0.27 o
  -4   0   3       39.59       39.38      0.86 o
  -3   0   3     1374.75     1463.34     21.08 o
  -2   0   3      172.19      175.85      2.45 o
  -1   0   3        0.57        1.36      0.12 o
   0   0   3      659.31      661.03     17.96 o
   1   0   3       11.84       10.40      0.34 o
   2   0   3        6.50        5.07      0.30 o
   3   0   3        2.37        3.35      0.35 o
   4   0   3        3.69        3.78      0.60 o
   5   0   3       72.54       64.43      1.90 o
   6   0   3        1.39        1.21      0.78 o
   7   0   3        0.22        0.22      0.92 o
  -9   1   3        3.31        4.86      0.62 o
  -8   1   3        2.20        1.86      0.46 o
  -7   1   3        0.63        1.16      0.23 o
  -6   1   3        1.86        1.93      0.15 o
  -5   1   3      154.65      158.55      1.37 o
  -4   1   3      460.56      513.47      4.70 o
  -3   1   3      600.41      609.53      5.53 o
  -2   1   3       33.26       32.55      0.38 o
  -1   1   3      626.16      615.99      5.40 o
   0   1   3      167.02      179.83      1.55 o
   1   1   3      299.80      305.33      3.01 o
   2   1   3       15.57       15.53      0.33 o
   3   1   3       23.60       22.43      0.62 o
   4   1   3      134.73      124.50      2.06 o
   5   1   3        0.13        0.68      0.41 o
   6   1   3        2.89        3.87      0.55 o
   7   1   3        4.58        5.07      0.68 o
  -9   2   3       31.33       33.08      1.03 o
  -8   2   3        2.59        3.65      0.48 o
  -7   2   3        3.94        3.41      0.26 o
  -6   2   3        9.16        8.41      0.25 o
  -5   2   3        0.69        0.69      0.13 o
  -4   2   3       17.79       17.53      0.26 o
  -3   2   3      167.14      170.93      1.55 o
  -2   2   3      255.99      242.71      2.81 o
  -1   2   3      179.90      175.60      1.40 o
   0   2   3      619.64      603.25      5.44 o
   1   2   3      247.77      269.32      2.15 o
   2   2   3       35.10       34.23      0.44 o
   3   2   3       16.46       15.55      0.37 o
   4   2   3       33.58       32.29      0.85 o
   5   2   3        8.99        8.02      0.57 o
   6   2   3       15.13       11.69      0.69 o
   7   2   3        0.13       -0.45      0.60 o
  -9   3   3        7.73       10.21      0.70 o
  -8   3   3        3.87        3.96      0.66 o
  -7   3   3        3.56        3.44      0.25 o
  -6   3   3       10.52        8.81      0.40 o
  -5   3   3       22.11       24.62      0.40 o
  -4   3   3        0.47        0.28      0.09 o
  -3   3   3       21.41       24.99      0.30 o
  -2   3   3       35.23       39.18      0.58 o
  -1   3   3      677.83      685.87      9.38 o
   0   3   3      117.52      118.82      1.11 o
   1   3   3      325.17      352.43      2.83 o
   2   3   3       91.26       93.47      1.08 o
   3   3   3        5.42        5.24      0.26 o
   4   3   3       19.31       17.53      0.63 o
   5   3   3       24.35       22.30      1.39 o
   6   3   3       14.51       14.61      0.72 o
   7   3   3        2.86        2.20      0.63 o
  -9   4   3       15.29       15.73      0.96 o
  -8   4   3        4.90        4.55      0.49 o
  -7   4   3        0.22        0.52      0.22 o
  -6   4   3      151.57      154.29      3.50 o
  -5   4   3      117.74      113.51      1.54 o
  -4   4   3       77.13       75.97      0.81 o
  -3   4   3       24.49       23.49      0.46 o
  -2   4   3      468.49      501.09      5.20 o
  -1   4   3      335.06      331.99      2.81 o
   0   4   3       25.48       24.64      0.29 o
   1   4   3        8.75        7.28      0.36 o
   2   4   3      124.28      137.02      1.30 o
   3   4   3       30.44       31.30      0.51 o
   4   4   3        6.47        5.61      0.53 o
   5   4   3       14.53       15.59      0.84 o
   6   4   3        7.38        6.30      0.61 o
  -9   5   3        8.89        8.71      0.72 o
  -8   5   3       11.96       12.02      0.65 o
  -7   5   3       13.76       14.22      0.56 o
  -6   5   3       88.08       80.71      1.27 o
  -5   5   3      418.31      412.41      4.07 o
  -4   5   3       66.27       61.54      0.60 o
  -3   5   3      398.76      406.36      4.87 o
  -2   5   3      107.14      129.92      1.65 o
  -1   5   3      309.38      320.24      3.98 o
   0   5   3       72.40       74.29      0.86 o
   1   5   3       73.94       83.02      0.86 o
   2   5   3       13.37       14.65      0.34 o
   3   5   3        7.59        9.73      0.32 o
   4   5   3       10.48       13.03      0.45 o
   5   5   3        9.09        8.69      0.43 o
   6   5   3       17.34       19.50      0.87 o
  -8   6   3        1.30        2.50      0.48 o
  -7   6   3        7.03        5.91      0.60 o
  -6   6   3       28.21       26.71      0.49 o
  -5   6   3      142.59      139.79      1.50 o
  -4   6   3      116.41      111.61      1.27 o
  -3   6   3       24.32       27.00      0.56 o
  -2   6   3       28.31       27.09      0.52 o
  -1   6   3      138.52      132.52      1.26 o
   0   6   3      183.15      171.42      1.54 o
   1   6   3       51.62       45.77      0.56 o
   2   6   3       43.87       42.99      0.63 o
   3   6   3       21.50       23.94      0.70 o
   4   6   3        8.81        7.43      0.36 o
   5   6   3       18.78       18.11      0.54 o
   6   6   3       14.57       15.80      0.84 o
  -8   7   3        1.38        2.04      0.58 o
  -7   7   3       41.22       40.84      0.71 o
  -6   7   3       33.59       32.43      0.50 o
  -5   7   3      122.13      123.91      1.51 o
  -4   7   3      242.83      234.85      2.64 o
  -3   7   3        0.90        1.09      0.13 o
  -2   7   3       75.53       82.34      0.85 o
  -1   7   3       94.57      107.05      1.06 o
   0   7   3      357.92      377.14      4.08 o
   1   7   3       33.86       36.36      0.50 o
   2   7   3        1.13        1.11      0.20 o
   3   7   3       10.69       11.91      0.55 o
   4   7   3        7.58        7.02      0.51 o
   5   7   3       12.18       12.98      0.70 o
   6   7   3        7.87        8.31      0.77 o
  -8   8   3        2.11        3.47      0.90 o
  -7   8   3        4.78        4.56      0.48 o
  -6   8   3       11.54       11.36      0.50 o
  -5   8   3       13.85       14.03      0.36 o
  -4   8   3       50.85       48.96      0.65 o
  -3   8   3        4.46        5.11      0.19 o
  -2   8   3       18.91       16.87      0.28 o
  -1   8   3        8.97        8.40      0.27 o
   0   8   3        7.43        7.13      0.25 o
   1   8   3      340.83      348.05      4.35 o
   2   8   3       75.41       71.36      0.95 o
   3   8   3       19.00       20.38      0.59 o
   4   8   3       19.57       19.17      0.77 o
   5   8   3        8.41        6.71      0.64 o
   6   8   3        2.11        2.80      0.68 o
  -8   9   3        1.30        0.32      0.81 o
  -7   9   3        1.87        2.46      0.73 o
  -6   9   3        1.69        0.85      0.47 o
  -5   9   3       13.44       12.01      0.35 o
  -4   9   3        8.47        6.78      0.25 o
  -3   9   3       14.60       14.09      0.32 o
  -2   9   3       48.73       49.35      0.65 o
  -1   9   3       26.37       26.92      0.46 o
   0   9   3      287.15      282.76      3.09 o
   1   9   3       38.38       39.93      0.66 o
   2   9   3       17.77       17.37      0.70 o
   3   9   3        1.24        1.03      0.30 o
   4   9   3        2.00        2.80      0.85 o
   5   9   3        6.48        6.25      0.83 o
  -7  10   3        1.10        0.23      0.71 o
  -6  10   3       10.15       11.08      0.54 o
  -5  10   3       36.76       35.92      1.51 o
  -4  10   3       34.20       33.97      0.58 o
  -3  10   3        0.05        0.33      0.19 o
  -2  10   3       18.07       18.25      0.82 o
  -1  10   3       26.54       26.15      0.52 o
   0  10   3       79.04       76.17      0.99 o
   1  10   3       64.94       63.00      0.76 o
   2  10   3       40.10       38.18      0.96 o
   3  10   3        3.12        2.99      0.86 o
   4  10   3        6.72        7.04      0.66 o
   5  10   3       14.13       12.76      1.02 o
  -7  11   3        2.55        1.30      1.01 o
  -6  11   3        3.88        4.44      0.88 o
  -5  11   3       27.68       27.50      0.76 o
  -4  11   3       59.56       57.89      1.12 o
  -3  11   3        3.62        4.91      0.26 o
  -2  11   3       16.83       17.52      0.58 o
  -1  11   3       31.30       30.03      0.74 o
   0  11   3       25.87       25.73      0.86 o
   1  11   3       43.28       40.34      0.64 o
   2  11   3        1.69        1.24      0.36 o
   3  11   3        5.05        5.11      0.53 o
   4  11   3        0.52        0.45      0.56 o
  -6  12   3       14.06       14.92      1.17 o
  -5  12   3       21.58       22.58      1.28 o
  -4  12   3        8.71        8.26      0.45 o
  -3  12   3        1.49        1.90      0.51 o
  -2  12   3        2.61        2.09      0.32 o
  -1  12   3        2.93        2.60      0.34 o
   0  12   3        2.26        3.00      0.28 o
   1  12   3        0.48        1.40      0.30 o
   2  12   3        1.12        1.90      0.49 o
   3  12   3        0.62        0.68      0.49 o
   4  12   3        0.35        1.30      0.59 o
  -6  13   3        4.77        6.41      1.12 o
  -5  13   3        9.44        9.63      0.94 o
  -4  13   3        0.05        1.06      0.84 o
  -3  13   3        5.03        6.47      0.42 o
  -2  13   3        1.95        1.18      0.39 o
  -1  13   3       15.02       15.85      0.62 o
   0  13   3        6.28        6.17      0.54 o
   1  13   3       17.46       16.96      1.07 o
   2  13   3        0.07       -0.24      0.59 o
   3  13   3        1.78        2.24      0.61 o
  -5  14   3        2.28        1.98      1.02 o
  -4  14   3        0.38        0.28      0.80 o
  -3  14   3        3.20        2.76      0.88 o
  -2  14   3        0.22        0.77      0.80 o
  -1  14   3        5.51        5.38      0.73 o
   0  14   3        4.92        5.66      0.55 o
   1  14   3        2.21        2.94      0.44 o
   2  14   3        2.82        3.63      0.64 o
   3  14   3        0.25       -0.39      0.72 o
  -4  15   3        0.12        0.44      0.88 o
  -3  15   3        0.41       -0.37      0.86 o
  -2  15   3        0.38        2.17      0.98 o
  -1  15   3        2.78        4.90      1.03 o
   0  15   3        7.52        7.44      0.64 o
   1  15   3        0.73        0.98      0.59 o
   2  15   3        0.09        0.73      0.86 o
  -2  16   3        0.44       -0.20      0.96 o
  -1  16   3        0.57        1.73      1.04 o
   0  16   3        1.26        1.85      0.91 o
  -9   0   4        8.28        9.86      0.97 o
  -8   0   4        8.72        6.53      0.69 o
  -7   0   4        7.99       11.13      0.39 o
  -6   0   4       29.05       30.21      0.58 o
  -5   0   4       36.33       39.08      0.81 o
  -4   0   4      102.37      112.12      1.65 o
  -3   0   4      184.91      180.85      5.87 o
  -2   0   4       25.15       20.54      0.70 o
  -1   0   4       78.79       95.61      1.41 o
   0   0   4       13.12       13.72      0.28 o
   1   0   4      706.24      763.26     11.52 o
   2   0   4      134.10      126.29      2.01 o
   3   0   4       90.02       94.02      2.38 o
   4   0   4       77.16       69.37      1.97 o
   5   0   4       23.56       22.27      1.20 o
   6   0   4       19.11       20.39      1.25 o
  -9   1   4        1.95        2.07      0.97 o
  -8   1   4        3.15        2.43      0.40 o
  -7   1   4        8.41        8.04      0.41 o
  -6   1   4       10.30       10.55      0.23 o
  -5   1   4      123.43      112.86      1.11 o
  -4   1   4       42.18       38.74      0.44 o
  -3   1   4       58.39       53.40      0.59 o
  -2   1   4        1.87        3.08      0.11 o
  -1   1   4       94.09       82.99      0.87 o
   0   1   4       32.64       35.31      0.41 o
   1   1   4      169.54      173.36      1.81 o
   2   1   4       57.89       57.36      0.78 o
   3   1   4        7.68        6.85      0.28 o
   4   1   4        0.69        0.78      0.38 o
   5   1   4       18.34       14.95      0.70 o
   6   1   4        4.97        4.48      0.68 o
  -9   2   4       14.33       19.24      1.26 o
  -8   2   4       22.26       25.76      0.63 o
  -7   2   4        7.58        6.81      0.29 o
  -6   2   4       19.75       21.35      0.36 o
  -5   2   4        5.13        5.39      0.19 o
  -4   2   4       57.31       56.19      0.60 o
  -3   2   4       95.20      100.06      0.97 o
  -2   2   4      367.09      371.43      3.44 o
  -1   2   4      156.35      162.86      1.20 o
   0   2   4      515.91      540.07      5.05 o
   1   2   4      112.29      109.45      0.96 o
   2   2   4       47.74       45.59      0.58 o
   3   2   4       37.42       35.47      0.62 o
   4   2   4       25.56       23.93      0.78 o
   5   2   4        2.48        1.94      0.99 o
   6   2   4        8.06        7.22      0.73 o
  -9   3   4        7.83        9.66      0.67 o
  -8   3   4        3.39        3.40      0.33 o
  -7   3   4        0.10        0.46      0.22 o
  -6   3   4       12.00       13.81      0.32 o
  -5   3   4      156.44      147.34      1.43 o
  -4   3   4      267.44      252.44      2.41 o
  -3   3   4      389.83      379.67      4.52 o
  -2   3   4      121.17      122.06      1.54 o
  -1   3   4      310.38      313.50      2.57 o
   0   3   4      130.75      131.88      1.26 o
   1   3   4      100.30      107.31      0.95 o
   2   3   4       19.82       22.89      0.34 o
   3   3   4       28.04       26.88      1.16 o
   4   3   4        2.63        2.59      0.44 o
   5   3   4        1.71        2.73      0.62 o
   6   3   4        2.76        3.46      0.66 o
  -9   4   4        0.80        0.89      1.22 o
  -8   4   4        1.53        1.43      0.33 o
  -7   4   4        2.89        2.41      0.29 o
  -6   4   4       39.12       37.64      0.62 o
  -5   4   4       68.62       64.39      0.76 o
  -4   4   4       50.55       51.26      0.81 o
  -3   4   4       17.71       18.87      0.42 o
  -2   4   4      241.37      251.98      2.97 o
  -1   4   4      118.65      122.58      1.60 o
   0   4   4       15.96       13.87      0.25 o
   1   4   4       23.63       23.18      0.36 o
   2   4   4       17.47       16.58      0.36 o
   3   4   4        9.25       10.76      0.72 o
   4   4   4        9.41       10.34      0.41 o
   5   4   4        2.21        2.35      0.55 o
   6   4   4        2.38        2.66      0.60 o
  -9   5   4       10.77       10.27      1.13 o
  -8   5   4       17.77       18.49      0.69 o
  -7   5   4        0.40        0.28      0.63 o
  -6   5   4       39.59       38.15      0.67 o
  -5   5   4      246.85      244.78      2.40 o
  -4   5   4        5.59        4.86      0.30 o
  -3   5   4       47.58       46.12      0.76 o
  -2   5   4       12.97       13.30      0.36 o
  -1   5   4        5.70        4.22      0.14 o
   0   5   4       10.58       10.46      0.26 o
   1   5   4       95.23       96.83      2.12 o
   2   5   4        6.35        5.13      0.35 o
   3   5   4       58.19       62.04      0.95 o
   4   5   4        8.89        8.69      0.50 o
   5   5   4        4.68        6.03      0.61 o
   6   5   4        2.17        2.03      0.67 o
  -9   6   4       21.06       21.51      1.70 o
  -8   6   4        6.92        6.33      0.53 o
  -7   6   4       28.86       27.72      0.74 o
  -6   6   4       46.57       44.77      0.56 o
  -5   6   4      134.20      127.73      1.51 o
  -4   6   4      108.05      105.34      1.47 o
  -3   6   4        6.26        6.11      0.42 o
  -2   6   4      100.84      103.80      1.83 o
  -1   6   4        2.44        2.41      0.14 o
   0   6   4       36.77       36.89      0.43 o
   1   6   4       29.67       29.43      0.94 o
   2   6   4       64.42       62.80      0.99 o
   3   6   4       18.89       18.33      1.40 o
   4   6   4        4.79        3.95      0.35 o
   5   6   4        0.76        1.08      0.75 o
  -8   7   4       10.38       12.41      1.07 o
  -7   7   4        2.12        2.03      0.34 o
  -6   7   4       39.67       42.62      0.87 o
  -5   7   4      125.47      113.27      2.49 o
  -4   7   4      133.25      130.26      2.20 o
  -3   7   4       45.52       46.31      0.82 o
  -2   7   4       28.38       26.44      0.57 o
  -1   7   4        0.90        1.16      0.12 o
   0   7   4       20.29       20.29      0.56 o
   1   7   4        6.41        6.11      0.30 o
   2   7   4      132.10      126.07      1.71 o
   3   7   4       11.33       12.20      0.59 o
   4   7   4       13.99       13.28      0.68 o
   5   7   4        3.34        2.94      0.65 o
  -8   8   4        5.80        8.55      1.10 o
  -7   8   4        1.27        1.41      0.73 o
  -6   8   4       18.45       18.94      0.55 o
  -5   8   4       11.81        9.83      0.77 o
  -4   8   4       64.99       67.41      1.88 o
  -3   8   4       73.46       64.96      2.56 o
  -2   8   4       22.07       21.13      0.66 o
  -1   8   4        3.51        2.89      0.20 o
   0   8   4      111.78      115.44      1.16 o
   1   8   4       14.91       12.28      0.39 o
   2   8   4       58.10       60.72      1.26 o
   3   8   4        1.79        2.00      0.46 o
   4   8   4       10.46       10.65      1.32 o
   5   8   4        0.38        1.21      0.92 o
  -8   9   4        5.97        5.32      1.02 o
  -7   9   4        4.51        4.99      0.78 o
  -6   9   4        8.39        9.63      0.84 o
  -5   9   4        8.09        8.88      0.78 o
  -4   9   4       69.46       65.08      1.91 o
  -3   9   4       49.30       45.99      1.50 o
  -2   9   4        5.06        3.52      0.18 o
  -1   9   4        8.52        7.62      0.26 o
   0   9   4        0.79        0.95      0.20 o
   1   9   4      118.40      114.99      1.39 o
   2   9   4       13.82       16.08      0.62 o
   3   9   4        5.06        5.15      0.56 o
   4   9   4        5.35        5.67      0.62 o
   5   9   4        2.85        4.80      0.70 o
  -7  10   4        1.34        2.68      0.78 o
  -6  10   4       11.80       13.14      1.07 o
  -5  10   4        2.61        2.01      0.60 o
  -4  10   4       81.51       82.15      2.29 o
  -3  10   4       59.72       55.21      1.70 o
  -2  10   4       39.38       35.43      1.00 o
  -1  10   4       21.44       19.44      0.41 o
   0  10   4       38.86       37.06      0.58 o
   1  10   4       42.15       37.95      1.05 o
   2  10   4        4.65        4.48      0.54 o
   3  10   4       11.60       11.69      0.66 o
   4  10   4        1.06        1.98      0.86 o
  -7  11   4        3.74        5.08      0.98 o
  -6  11   4        9.06        8.69      0.94 o
  -5  11   4        1.33        1.47      0.66 o
  -4  11   4       34.50       33.66      1.42 o
  -3  11   4       22.05       20.49      0.52 o
  -2  11   4        1.16        1.36      0.45 o
  -1  11   4        1.46        1.88      0.24 o
   0  11   4        4.17        4.75      0.31 o
   1  11   4        3.16        3.73      0.43 o
   2  11   4       18.03       18.34      0.74 o
   3  11   4        4.00        4.54      0.63 o
   4  11   4        0.37        0.02      0.63 o
  -6  12   4       15.63       19.12      1.29 o
  -5  12   4       10.53       10.83      1.10 o
  -4  12   4        6.46        5.98      0.90 o
  -3  12   4        2.95        2.71      0.73 o
  -2  12   4        3.87        3.53      0.34 o
  -1  12   4        9.66        9.55      0.46 o
   0  12   4        5.03        4.73      0.42 o
   1  12   4        6.44        7.74      0.57 o
   2  12   4        5.41        4.69      0.57 o
   3  12   4        2.46        2.28      0.60 o
  -6  13   4        7.60        8.43      1.11 o
  -5  13   4        9.20        9.18      1.11 o
  -4  13   4        2.51        3.79      0.84 o
  -3  13   4        1.64        2.43      0.74 o
  -2  13   4        3.85        3.92      0.87 o
  -1  13   4       10.07       12.51      0.76 o
   0  13   4       11.91       10.75      0.50 o
   1  13   4        1.83        3.57      0.61 o
   2  13   4        0.18        0.21      0.76 o
  -5  14   4        6.60        6.74      1.10 o
  -4  14   4        1.93        2.05      0.91 o
  -3  14   4        0.41        1.83      0.92 o
  -2  14   4        0.11        2.16      0.94 o
  -1  14   4        0.41        0.89      0.84 o
   0  14   4        7.20        7.98      1.13 o
   1  14   4        2.54        3.71      1.04 o
   2  14   4        0.09        0.04      0.55 o
  -3  15   4        0.14       -0.65      0.99 o
  -2  15   4        0.20       -0.94      0.94 o
  -1  15   4        5.46        5.28      1.07 o
   0  15   4        7.16        9.68      1.17 o
  -9   0   5        0.71        0.67      0.71 o
  -8   0   5       23.43       28.07      0.81 o
  -7   0   5       11.91       16.16      0.46 o
  -6   0   5       13.33       11.24      0.36 o
  -5   0   5        7.16        7.60      0.28 o
  -4   0   5       72.19       75.84      1.21 o
  -3   0   5        7.30        6.56      0.24 o
  -2   0   5      699.48      689.30     10.50 o
  -1   0   5       13.19       15.03      0.40 o
   0   0   5      147.48      133.60      1.57 o
   1   0   5      176.94      180.86      2.72 o
   2   0   5      134.09      126.42      2.94 o
   3   0   5       14.94       13.71      0.85 o
   4   0   5        0.34       -0.36      0.65 o
   5   0   5        3.69        3.42      0.85 o
  -9   1   5        3.08        2.15      0.54 o
  -8   1   5       30.86       28.32      0.58 o
  -7   1   5       10.32        9.88      0.27 o
  -6   1   5       29.35       30.70      0.42 o
  -5   1   5        3.00        3.15      0.16 o
  -4   1   5        1.71        2.25      0.13 o
  -3   1   5       46.99       45.36      0.46 o
  -2   1   5       39.35       40.66      0.46 o
  -1   1   5       85.53       82.76      0.91 o
   0   1   5      103.91      108.05      1.03 o
   1   1   5      367.62      380.85      3.47 o
   2   1   5        4.98        5.49      0.29 o
   3   1   5       15.71       15.48      0.44 o
   4   1   5        1.04        0.90      0.46 o
   5   1   5        3.48        3.38      0.63 o
  -9   2   5        2.89        3.50      0.54 o
  -8   2   5       14.04       15.59      0.59 o
  -7   2   5        2.23        3.15      0.36 o
  -6   2   5        6.22        5.28      0.21 o
  -5   2   5       14.78       12.39      0.24 o
  -4   2   5       74.31       70.04      0.71 o
  -3   2   5       66.96       59.68      0.62 o
  -2   2   5      130.89      132.34      1.13 o
  -1   2   5        7.26        6.38      0.15 o
   0   2   5       27.12       27.90      0.40 o
   1   2   5      109.45      107.08      0.98 o
   2   2   5       25.41       24.97      0.57 o
   3   2   5       20.13       19.71      0.58 o
   4   2   5        4.16        4.20      0.58 o
   5   2   5        0.81        0.76      0.56 o
  -9   3   5        1.79        3.05      0.87 o
  -8   3   5       11.45       11.34      0.60 o
  -7   3   5        6.85        6.26      1.02 o
  -6   3   5       15.04       13.95      0.33 o
  -5   3   5      133.54      125.01      1.28 o
  -4   3   5      228.69      223.15      2.72 o
  -3   3   5       25.60       24.41      0.49 o
  -2   3   5       70.43       72.05      0.74 o
  -1   3   5       21.24       22.79      0.28 o
   0   3   5      144.40      143.21      1.38 o
   1   3   5       12.33       12.12      0.29 o
   2   3   5       29.90       31.23      0.51 o
   3   3   5        9.48        9.99      0.41 o
   4   3   5       11.26       13.07      0.67 o
   5   3   5        1.83        2.43      1.19 o
  -9   4   5        1.97        3.17      0.83 o
  -8   4   5        5.31        5.33      0.37 o
  -7   4   5        4.73        5.34      0.67 o
  -6   4   5        7.88        7.22      0.24 o
  -5   4   5       67.90       61.79      1.00 o
  -4   4   5       42.99       45.77      0.79 o
  -3   4   5       21.54       22.21      0.48 o
  -2   4   5       99.66       94.13      1.28 o
  -1   4   5        4.14        4.14      0.14 o
   0   4   5       53.89       53.94      0.63 o
   1   4   5        2.27        2.45      0.21 o
   2   4   5        4.50        3.35      0.55 o
   3   4   5        5.69        5.54      0.36 o
   4   4   5        2.89        2.92      0.51 o
   5   4   5        0.07        0.41      0.62 o
  -9   5   5       45.52       47.27      1.85 o
  -8   5   5       18.60       20.35      1.22 o
  -7   5   5       11.16       11.39      0.45 o
  -6   5   5       55.54       51.61      0.73 o
  -5   5   5      187.86      184.84      4.00 o
  -4   5   5        1.01        0.84      0.25 o
  -3   5   5       85.54       85.26      1.20 o
  -2   5   5        3.83        4.73      0.29 o
  -1   5   5       33.66       31.59      0.37 o
   0   5   5       14.43       14.78      0.31 o
   1   5   5        0.02        0.49      0.22 o
   2   5   5        1.85        1.82      0.39 o
   3   5   5        3.02        3.25      0.44 o
   4   5   5        8.39        7.19      0.62 o
   5   5   5        6.80        6.45      0.74 o
  -8   6   5       39.31       43.96      1.68 o
  -7   6   5        3.72        3.35      0.67 o
  -6   6   5       14.15       12.76      0.85 o
  -5   6   5       94.25       93.86      2.37 o
  -4   6   5       36.02       33.85      1.14 o
  -3   6   5       19.14       16.94      0.56 o
  -2   6   5       71.78       72.09      1.32 o
  -1   6   5       33.72       30.50      0.40 o
   0   6   5        3.50        3.86      0.24 o
   1   6   5        5.35        5.02      0.30 o
   2   6   5       37.06       37.67      0.92 o
   3   6   5       12.66       13.43      0.88 o
   4   6   5        0.86        1.97      0.57 o
   5   6   5        2.15        2.69      0.63 o
  -8   7   5       33.95       34.71      1.59 o
  -7   7   5        8.88        8.59      0.86 o
  -6   7   5       35.31       33.52      1.32 o
  -5   7   5        9.46        9.15      0.72 o
  -4   7   5      150.31      136.82      3.15 o
  -3   7   5        5.01        4.59      0.53 o
  -2   7   5       40.41       39.43      1.28 o
  -1   7   5       15.67       13.63      0.35 o
   0   7   5       21.55       20.98      0.75 o
   1   7   5       28.87       29.09      0.61 o
   2   7   5       17.34       16.60      0.64 o
   3   7   5        3.67        3.37      0.66 o
   4   7   5        2.13        3.29      0.81 o
  -8   8   5        4.68        4.79      0.91 o
  -7   8   5        9.86        7.55      0.90 o
  -6   8   5        4.31        4.46      0.74 o
  -5   8   5        7.92        6.53      0.69 o
  -4   8   5       32.70       29.49      1.20 o
  -3   8   5       84.71       79.36      2.11 o
  -2   8   5       12.02       12.59      0.93 o
  -1   8   5       11.90       11.60      0.25 o
   0   8   5        3.25        4.59      0.31 o
   1   8   5        8.51        7.24      0.34 o
   2   8   5       13.30       12.62      0.61 o
   3   8   5        0.23        0.58      0.47 o
   4   8   5        0.30        1.06      0.58 o
  -8   9   5        3.11        3.60      0.93 o
  -7   9   5        4.07        4.15      0.95 o
  -6   9   5        3.02        2.47      0.71 o
  -5   9   5       14.82       13.03      0.91 o
  -4   9   5        6.23        5.92      0.74 o
  -3   9   5      156.40      151.62      3.52 o
  -2   9   5       27.93       26.59      1.14 o
  -1   9   5       49.55       48.21      0.64 o
   0   9   5       13.76       12.82      0.40 o
   1   9   5       31.37       30.12      0.66 o
   2   9   5        1.91        2.95      0.54 o
   3   9   5        2.63        3.75      0.53 o
   4   9   5        5.11        6.14      0.70 o
  -7  10   5        4.45        6.14      1.13 o
  -6  10   5        0.11        0.66      0.78 o
  -5  10   5        4.01        4.04      0.74 o
  -4  10   5       26.97       25.84      1.25 o
  -3  10   5       16.67       15.56      0.97 o
  -2  10   5       49.29       49.26      1.66 o
  -1  10   5        7.80        7.51      0.31 o
   0  10   5       25.66       24.79      0.58 o
   1  10   5        3.31        3.72      0.49 o
   2  10   5       14.14       15.12      0.88 o
   3  10   5        3.86        4.41      0.55 o
  -7  11   5        6.54       10.56      1.12 o
  -6  11   5        3.65        4.04      0.89 o
  -5  11   5       12.92       14.29      1.08 o
  -4  11   5       10.41        8.59      0.91 o
  -3  11   5        7.30        8.76      0.85 o
  -2  11   5        5.60        4.51      0.85 o
  -1  11   5        2.81        3.42      0.74 o
   0  11   5        1.86        0.67      0.98 o
   1  11   5        2.01        2.87      0.52 o
   2  11   5       28.45       27.94      1.42 o
   3  11   5        5.07        7.11      0.70 o
  -6  12   5       13.95       14.08      1.13 o
  -4  12   5        2.57        0.87      0.81 o
  -3  12   5        2.40        4.27      0.88 o
  -2  12   5        2.05        0.94      0.80 o
  -1  12   5       14.14       13.90      1.04 o
   0  12   5       27.62       29.00      0.81 o
   1  12   5        1.35        2.10      0.48 o
   2  12   5        2.18        1.64      0.55 o
  -5  13   5       10.04       10.17      1.15 o
  -4  13   5        1.01        0.87      0.81 o
  -3  13   5        3.94        4.74      1.08 o
  -2  13   5        0.85        3.70      0.91 o
  -1  13   5       11.24       13.83      1.25 o
   0  13   5        6.50        8.76      0.97 o
   1  13   5        0.88        1.37      0.74 o
  -4  14   5       12.24       11.70      1.23 o
  -3  14   5        0.67        1.36      0.86 o
  -2  14   5        0.88        0.74      1.01 o
  -1  14   5       13.35       16.84      1.31 o
   0  14   5        0.19       -1.12      1.12 o
  -9   0   6       24.16       25.30      0.86 o
  -8   0   6        0.22        0.33      0.37 o
  -7   0   6       13.92       15.08      0.78 o
  -6   0   6        0.93        1.33      0.45 o
  -5   0   6       10.04       10.75      0.46 o
  -4   0   6        0.38        0.37      0.29 o
  -3   0   6       23.67       23.79      0.39 o
  -2   0   6        7.67        9.32      0.33 o
  -1   0   6       13.89       14.60      0.43 o
   0   0   6       49.09       44.45      0.70 o
   1   0   6        0.94        1.72      0.29 o
   2   0   6       41.12       40.51      1.40 o
   3   0   6        8.52        8.44      0.47 o
   4   0   6        3.03        4.46      0.83 o
  -9   1   6        0.49        0.22      0.70 o
  -8   1   6        1.49        1.36      0.29 o
  -7   1   6       30.63       26.38      0.69 o
  -6   1   6       26.64       25.76      0.41 o
  -5   1   6      134.72      131.63      1.32 o
  -4   1   6      145.32      141.67      1.42 o
  -3   1   6       24.54       22.79      0.31 o
  -2   1   6        8.67        7.36      0.21 o
  -1   1   6        5.84        6.89      0.24 o
   0   1   6       47.80       51.34      0.71 o
   1   1   6      208.79      205.28      2.42 o
   2   1   6       10.96       10.87      0.34 o
   3   1   6        0.57        0.20      0.47 o
   4   1   6        1.63        2.10      0.72 o
  -9   2   6       10.05       10.04      0.65 o
  -8   2   6        8.58        9.71      0.51 o
  -7   2   6        8.78        7.89      0.36 o
  -6   2   6       39.99       36.05      0.54 o
  -5   2   6       13.23       11.53      0.23 o
  -4   2   6       29.09       27.10      0.36 o
  -3   2   6      107.04      104.13      1.05 o
  -2   2   6       17.52       17.00      0.29 o
  -1   2   6       37.24       38.10      0.49 o
   0   2   6       97.89       95.24      0.98 o
   1   2   6        4.75        5.34      0.33 o
   2   2   6       15.21       16.41      0.40 o
   3   2   6        4.05        3.86      0.49 o
   4   2   6        3.89        3.11      0.60 o
  -9   3   6        5.44        4.39      0.91 o
  -8   3   6        1.31        1.25      0.43 o
  -7   3   6       30.78       33.01      0.65 o
  -6   3   6       67.63       65.09      0.87 o
  -5   3   6      254.89      242.06      3.19 o
  -4   3   6      113.96      111.44      1.49 o
  -3   3   6       32.42       30.78      0.61 o
  -2   3   6        6.11        7.31      0.18 o
  -1   3   6       30.73       30.48      0.37 o
   0   3   6        8.85        8.75      0.28 o
   1   3   6       50.67       48.86      1.16 o
   2   3   6       19.26       18.20      0.42 o
   3   3   6        6.77        6.70      0.67 o
   4   3   6        0.36       -0.36      0.52 o
  -9   4   6       21.32       22.35      1.43 o
  -8   4   6        5.93        6.35      0.76 o
  -7   4   6       16.53       18.91      0.96 o
  -6   4   6        9.07        9.55      0.58 o
  -5   4   6      299.45      283.18      3.70 o
  -4   4   6       57.34       55.54      0.91 o
  -3   4   6       68.89       66.73      1.43 o
  -2   4   6       23.90       23.59      0.31 o
  -1   4   6      107.10      105.72      1.10 o
   0   4   6       16.20       16.64      0.37 o
   1   4   6      119.06      115.59      1.37 o
   2   4   6       16.63       18.30      0.69 o
   3   4   6        8.38        8.51      0.66 o
   4   4   6        2.11        1.96      0.58 o
  -9   5   6        7.27       10.94      1.08 o
  -8   5   6       21.66       24.57      1.26 o
  -7   5   6        8.19        6.62      0.74 o
  -6   5   6        5.91        3.81      0.59 o
  -5   5   6       64.97       60.37      1.25 o
  -4   5   6       11.60       12.26      0.51 o
  -3   5   6       20.86       20.35      0.51 o
  -2   5   6        8.72       10.06      0.24 o
  -1   5   6        7.74        6.92      0.23 o
   0   5   6       22.49       20.99      0.43 o
   1   5   6        1.82        2.25      0.31 o
   2   5   6        7.79        7.13      0.53 o
   3   5   6        2.04        1.57      0.71 o
   4   5   6        1.96        2.39      0.97 o
  -8   6   6       20.40       20.06      1.21 o
  -7   6   6        1.21        2.14      0.74 o
  -6   6   6       28.46       28.30      1.17 o
  -5   6   6       16.75       16.90      0.87 o
  -4   6   6       71.83       68.15      1.89 o
  -3   6   6       19.60       17.34      0.62 o
  -2   6   6       61.26       63.39      0.97 o
  -1   6   6       40.92       43.99      0.68 o
   0   6   6       70.43       65.47      1.28 o
   1   6   6        5.14        5.15      0.50 o
   2   6   6        6.30        5.79      0.50 o
   3   6   6        5.82        6.33      1.68 o
   4   6   6        3.98        5.94      0.71 o
  -8   7   6       12.02       11.93      1.10 o
  -7   7   6       19.72       18.73      1.06 o
  -6   7   6        2.27        3.03      0.65 o
  -5   7   6       28.77       27.14      1.11 o
  -4   7   6        6.04        6.62      0.67 o
  -3   7   6       48.58       50.06      1.56 o
  -2   7   6        2.45        1.74      0.51 o
  -1   7   6        1.89        1.62      0.18 o
   0   7   6       23.74       25.53      1.06 o
   1   7   6       12.75       12.01      1.11 o
   2   7   6        0.92        0.89      1.04 o
   3   7   6        2.32        3.43      0.60 o
  -8   8   6        0.58        0.24      0.90 o
  -7   8   6        7.53        7.89      0.85 o
  -6   8   6        3.97        3.14      0.70 o
  -5   8   6       11.18        9.83      0.82 o
  -4   8   6       48.09       49.03      1.60 o
  -3   8   6       44.44       50.64      1.69 o
  -2   8   6       11.92       11.93      0.85 o
  -1   8   6       21.21       21.93      0.40 o
   0   8   6        2.97        3.34      0.30 o
   1   8   6        0.84        0.52      0.54 o
   2   8   6        0.04        0.08      0.49 o
   3   8   6        0.18       -0.38      0.63 o
  -7   9   6        0.51        1.26      0.82 o
  -6   9   6        6.16        7.89      0.85 o
  -5   9   6        9.16        8.98      0.83 o
  -4   9   6       13.00       12.21      0.86 o
  -3   9   6       34.12       32.62      1.31 o
  -2   9   6       13.97       16.69      0.72 o
  -1   9   6        6.08        7.02      0.32 o
   0   9   6        2.98        2.81      0.57 o
   1   9   6        0.20        0.14      0.44 o
   2   9   6        1.70        1.27      0.72 o
   3   9   6        0.05        0.74      0.59 o
  -7  10   6        2.51        1.29      0.98 o
  -6  10   6        2.18        1.73      0.86 o
  -5  10   6        2.49        4.44      0.81 o
  -4  10   6        1.78        2.57      0.67 o
  -3  10   6        3.81        4.17      0.77 o
  -2  10   6       22.32       21.32      1.17 o
  -1  10   6        2.40        2.25      0.67 o
   0  10   6        0.25        0.11      0.36 o
   1  10   6        5.17        5.81      0.53 o
   2  10   6       18.14       19.62      0.81 o
  -6  11   6        1.69        1.33      0.87 o
  -5  11   6        1.13        0.61      0.69 o
  -4  11   6        0.37        0.05      0.63 o
  -3  11   6        0.07        0.03      0.67 o
  -2  11   6        0.16       -0.82      0.82 o
  -1  11   6        5.11        4.27      0.89 o
   0  11   6        6.56        7.94      0.97 o
   1  11   6        9.52       12.33      1.09 o
   2  11   6        0.28        2.10      0.86 o
  -6  12   6        3.77        2.82      0.97 o
  -5  12   6        3.78        6.30      1.03 o
  -4  12   6        1.70        1.86      0.78 o
  -3  12   6        4.31        5.76      0.90 o
  -2  12   6        0.67        1.56      0.85 o
  -1  12   6        4.64        6.12      0.81 o
   0  12   6       14.91       16.87      1.14 o
   1  12   6        5.75        7.62      1.04 o
  -4  13   6       19.61       21.74      1.49 o
  -3  13   6        0.40        0.87      0.92 o
  -2  13   6        0.46       -0.06      1.02 o
  -1  13   6        2.64        2.61      0.99 o
   0  13   6        4.28        5.51      1.00 o
  -9   0   7        2.15        0.18      0.80 o
  -8   0   7       24.91       30.01      1.51 o
  -7   0   7       30.61       31.48      0.87 o
  -6   0   7        2.21        2.72      0.28 o
  -5   0   7       30.44       30.57      0.67 o
  -4   0   7        7.46        7.85      0.24 o
  -3   0   7        0.58        0.77      0.22 o
  -2   0   7      239.05      233.68      3.68 o
  -1   0   7        0.09        0.24      0.37 o
   0   0   7       41.82       39.53      1.28 o
   1   0   7       23.98       24.46      0.97 o
   2   0   7        6.96        8.30      0.81 o
   3   0   7        7.43        6.76      0.91 o
  -9   1   7        3.12        5.09      0.66 o
  -8   1   7        5.48        5.63      0.44 o
  -7   1   7       12.39       11.57      0.40 o
  -6   1   7       16.66       17.73      0.34 o
  -5   1   7       17.39       16.39      0.30 o
  -4   1   7        4.51        4.90      0.16 o
  -3   1   7       76.28       67.05      0.79 o
  -2   1   7       14.90       13.73      0.32 o
  -1   1   7       20.04       19.03      0.48 o
   0   1   7       16.28       17.26      0.60 o
   1   1   7        4.38        4.35      0.28 o
   2   1   7       34.55       33.33      0.53 o
   3   1   7       11.47       13.89      0.96 o
  -9   2   7       12.71       13.99      0.76 o
  -8   2   7       46.54       48.39      1.00 o
  -7   2   7       39.42       40.46      1.01 o
  -6   2   7       69.74       69.36      1.26 o
  -5   2   7       28.35       27.32      0.39 o
  -4   2   7       42.19       41.90      0.51 o
  -3   2   7       44.07       40.52      0.58 o
  -2   2   7       41.81       38.95      0.51 o
  -1   2   7       17.67       16.23      0.38 o
   0   2   7       19.49       19.88      0.43 o
   1   2   7        3.81        4.05      0.27 o
   2   2   7       13.10       13.76      0.51 o
   3   2   7        9.39       10.63      0.70 o
  -9   3   7        3.24        2.21      0.61 o
  -8   3   7       12.94       12.87      0.60 o
  -7   3   7        7.63        8.59      1.48 o
  -6   3   7       22.89       22.55      1.10 o
  -5   3   7       39.64       39.55      0.76 o
  -4   3   7       87.91       84.73      1.28 o
  -3   3   7       73.14       66.04      0.66 o
  -2   3   7       37.02       34.11      0.47 o
  -1   3   7       28.99       26.59      0.48 o
   0   3   7       16.19       16.32      0.34 o
   1   3   7       27.13       28.81      0.68 o
   2   3   7        0.36        0.59      0.35 o
   3   3   7        3.15        2.68      1.25 o
  -8   4   7       29.80       33.94      1.38 o
  -7   4   7       12.68       12.36      0.71 o
  -6   4   7       15.80       16.37      1.09 o
  -5   4   7       77.94       72.10      1.41 o
  -4   4   7       56.69       54.41      1.17 o
  -3   4   7        8.00        8.46      0.35 o
  -2   4   7       38.61       38.48      0.65 o
  -1   4   7       14.02       14.18      0.36 o
   0   4   7        1.66        1.52      0.25 o
   1   4   7        2.81        2.90      0.36 o
   2   4   7        0.56        0.92      0.45 o
   3   4   7        5.64        6.24      0.67 o
  -8   5   7       24.58       26.88      1.31 o
  -7   5   7        4.53        4.72      0.89 o
  -6   5   7        5.28        5.47      0.50 o
  -5   5   7        2.17        2.31      0.44 o
  -4   5   7       70.27       68.95      1.41 o
  -3   5   7       28.45       25.74      0.58 o
  -2   5   7       35.28       29.96      0.46 o
  -1   5   7       54.52       53.74      0.62 o
   0   5   7       56.96       58.92      0.90 o
   1   5   7        5.70        5.52      0.56 o
   2   5   7        9.03        9.21      0.64 o
   3   5   7        2.55        4.00      0.66 o
  -8   6   7        1.42        0.02      0.72 o
  -7   6   7        7.56        8.00      0.90 o
  -6   6   7        0.03       -0.02      0.55 o
  -5   6   7        6.02        5.59      0.68 o
  -4   6   7       10.30       10.31      0.56 o
  -3   6   7       12.13       13.20      0.59 o
  -2   6   7       11.73       11.06      0.42 o
  -1   6   7        6.14        5.16      0.22 o
   0   6   7       10.10       10.14      0.60 o
   1   6   7        6.52        6.95      0.55 o
   2   6   7        5.07        6.62      0.72 o
   3   6   7        3.00        2.68      0.79 o
  -8   7   7        5.64        7.35      0.91 o
  -7   7   7        4.70        3.82      0.75 o
  -6   7   7        4.34        5.08      0.77 o
  -5   7   7       22.77       20.54      1.07 o
  -4   7   7        4.12        5.53      0.71 o
  -3   7   7       12.77       12.33      0.86 o
  -2   7   7        1.19        1.71      0.37 o
  -1   7   7        4.87        5.84      0.37 o
   0   7   7        7.25        5.88      0.46 o
   1   7   7       29.11       31.73      0.96 o
   2   7   7        2.03        1.30      0.61 o
  -7   8   7        0.67        1.24      0.79 o
  -6   8   7        2.83        3.01      0.71 o
  -5   8   7        7.91        7.24      0.84 o
  -4   8   7        1.73        1.84      0.64 o
  -3   8   7        0.64        1.00      0.61 o
  -2   8   7        5.53        3.55      0.45 o
  -1   8   7        3.37        3.47      0.67 o
   0   8   7        3.35        3.89      0.45 o
   1   8   7        0.38        0.03      0.43 o
   2   8   7       14.21       14.12      2.02 o
  -6   9   7        1.07        1.64      0.74 o
  -5   9   7        0.57        1.54      0.70 o
  -4   9   7        0.47        0.51      0.62 o
  -3   9   7        0.41        1.28      0.70 o
  -2   9   7       10.38       10.06      0.88 o
  -1   9   7        2.72        2.26      0.72 o
   0   9   7        0.45        0.62      0.75 o
   1   9   7        6.44        6.16      0.95 o
  -6  10   7        0.58        1.17      0.79 o
  -5  10   7        0.81        1.53      0.84 o
  -4  10   7       12.27       12.21      1.03 o
  -3  10   7        1.87        1.84      0.78 o
  -2  10   7        5.29        5.51      0.61 o
  -1  10   7        1.37        0.26      0.80 o
   0  10   7        2.86        2.67      0.80 o
   1  10   7       14.28       17.82      1.38 o
  -6  11   7        5.22        4.23      0.99 o
  -5  11   7        0.30        1.50      1.01 o
  -4  11   7        0.71        0.96      0.80 o
  -3  11   7        3.35        3.75      0.85 o
  -2  11   7        1.30        0.58      0.73 o
  -1  11   7        0.37       -0.36      0.81 o
   0  11   7        8.23        9.00      1.08 o
  -4  12   7       19.56       21.70      1.41 o
  -3  12   7        1.77        3.50      1.01 o
  -2  12   7        1.82        3.13      0.97 o
  -1  12   7        0.04        0.14      0.72 o
  -8   0   8       12.76       17.11      1.28 o
  -7   0   8        7.46        7.62      0.90 o
  -6   0   8        5.36        5.62      0.73 o
  -5   0   8        9.36        9.51      0.33 o
  -4   0   8        0.26        0.20      0.24 o
  -3   0   8       24.67       20.63      0.56 o
  -2   0   8       26.56       28.59      0.71 o
  -1   0   8        4.64        3.70      0.53 o
   0   0   8        0.06        0.69      0.56 o
   1   0   8        0.45       -0.40      0.62 o
   2   0   8        8.96        9.58      0.96 o
  -8   1   8        5.74        6.28      1.66 o
  -7   1   8        0.10        0.49      0.35 o
  -6   1   8        0.33        0.89      0.34 o
  -5   1   8        3.19        3.19      0.21 o
  -4   1   8        3.49        3.81      0.20 o
  -3   1   8       31.65       29.98      0.46 o
  -2   1   8       17.42       15.24      0.64 o
  -1   1   8        6.78        7.10      0.37 o
   0   1   8        2.24        1.96      0.35 o
   1   1   8        0.93        1.32      0.29 o
   2   1   8        9.74       10.84      0.70 o
  -8   2   8        5.72        6.70      0.69 o
  -7   2   8        0.29        0.39      0.84 o
  -6   2   8        4.77        5.67      1.15 o
  -5   2   8        7.31        7.06      0.31 o
  -4   2   8       12.56       11.00      0.27 o
  -3   2   8       56.77       54.19      0.67 o
  -2   2   8       10.32        9.69      0.31 o
  -1   2   8        3.87        3.86      0.30 o
   0   2   8        1.60        1.57      0.36 o
   1   2   8        0.96        1.39      0.39 o
   2   2   8        0.94        1.48      0.59 o
  -8   3   8       30.17       32.66      0.92 o
  -7   3   8        3.24        4.08      0.55 o
  -6   3   8        0.40        0.01      0.65 o
  -5   3   8        5.11        4.57      0.50 o
  -4   3   8        1.72        2.34      0.47 o
  -3   3   8        3.99        4.30      0.28 o
  -2   3   8        6.86        7.11      0.59 o
  -1   3   8        3.31        3.40      0.44 o
   0   3   8       16.94       17.22      0.43 o
   1   3   8        3.22        3.40      0.32 o
   2   3   8        5.66        5.24      0.61 o
  -8   4   8        9.33        9.18      0.72 o
  -7   4   8        0.51        0.48      0.81 o
  -6   4   8        4.63        4.39      0.49 o
  -5   4   8       11.99       11.20      0.62 o
  -4   4   8       72.67       72.10      1.10 o
  -3   4   8        1.30        2.44      0.41 o
  -2   4   8       26.05       26.24      0.59 o
  -1   4   8        0.49        0.39      0.30 o
   0   4   8        7.79        9.16      0.35 o
   1   4   8        2.90        2.40      0.35 o
   2   4   8        0.71        1.08      0.90 o
  -8   5   8       16.92       18.45      1.26 o
  -7   5   8        7.86        8.41      0.64 o
  -6   5   8        3.40        3.79      0.50 o
  -5   5   8       11.60       12.73      0.74 o
  -4   5   8       28.34       29.57      0.68 o
  -3   5   8       17.52       19.01      0.54 o
  -2   5   8        5.34        5.11      0.89 o
  -1   5   8        1.65        1.97      0.32 o
   0   5   8        3.21        3.55      0.47 o
   1   5   8        1.88        3.19      1.38 o
  -7   6   8        2.38        1.78      0.79 o
  -6   6   8        2.98        3.15      0.70 o
  -5   6   8       18.22       20.24      0.77 o
  -4   6   8        6.48        5.83      0.53 o
  -3   6   8       26.76       24.10      0.54 o
  -2   6   8        0.34        0.84      0.43 o
  -1   6   8        6.12        7.23      0.56 o
   0   6   8        4.73        5.54      0.65 o
   1   6   8       19.02       20.59      1.51 o
  -7   7   8        4.65        7.59      1.01 o
  -6   7   8        6.33        7.04      0.91 o
  -5   7   8       10.65       11.40      0.91 o
  -4   7   8        7.04        7.59      0.79 o
  -3   7   8        6.03        7.62      0.88 o
  -2   7   8        6.67        6.33      0.82 o
  -1   7   8        3.03        5.25      0.80 o
   0   7   8        0.73        1.59      0.82 o
   1   7   8        1.55        1.08      0.90 o
  -7   8   8        1.54        2.80      0.88 o
  -6   8   8        1.34        2.84      0.88 o
  -5   8   8        4.83        5.47      0.84 o
  -4   8   8        3.10        4.10      0.79 o
  -3   8   8        0.81        0.15      0.72 o
  -2   8   8        0.04       -0.76      0.76 o
  -1   8   8        0.57        1.56      0.85 o
   0   8   8        2.38        3.73      0.92 o
  -6   9   8        1.88        2.28      0.90 o
  -5   9   8        2.45        3.11      0.84 o
  -4   9   8        5.69        6.91      0.90 o
  -3   9   8        1.78        1.05      0.81 o
  -2   9   8        0.65       -0.35      0.68 o
  -1   9   8        3.41        4.40      0.93 o
   0   9   8        1.53        0.31      0.85 o
  -5  10   8        0.91        2.15      1.32 o
  -4  10   8        1.64        3.54      0.89 o
  -3  10   8        1.34        2.28      0.81 o
  -2  10   8        0.97        0.96      0.66 o
  -1  10   8        0.12       -0.92      0.92 o
  -3  11   8        4.46        3.75      1.14 o
  -8   0   9        1.47        1.55      1.31 o
  -7   0   9        0.01        0.61      0.90 o
  -6   0   9        1.24        2.64      0.80 o
  -5   0   9        2.58        2.72      0.80 o
  -4   0   9       16.61       15.20      0.76 o
  -3   0   9       12.86       11.79      0.70 o
  -2   0   9        0.74        1.06      0.51 o
  -1   0   9       11.20       12.30      0.83 o
   0   0   9        4.45        5.56      0.58 o
   1   0   9        2.49        4.51      0.94 o
  -8   1   9        4.86        6.36      1.28 o
  -7   1   9        2.57        1.67      0.68 o
  -6   1   9        0.73        1.25      0.80 o
  -5   1   9        4.55        5.27      0.48 o
  -4   1   9        0.31        0.46      0.27 o
  -3   1   9        6.87        7.31      0.42 o
  -2   1   9        7.29        6.99      0.41 o
  -1   1   9        0.58        0.77      0.35 o
   0   1   9        2.76        3.11      0.44 o
   1   1   9        1.35       -0.22      0.58 o
  -8   2   9        8.69       11.16      0.87 o
  -7   2   9        2.09        2.05      0.98 o
  -6   2   9        0.66        0.69      0.82 o
  -5   2   9        3.02        3.25      0.46 o
  -4   2   9        7.18        7.40      0.51 o
  -3   2   9        6.96        6.39      0.80 o
  -2   2   9        0.77        0.35      0.34 o
  -1   2   9        3.81        3.72      0.42 o
   0   2   9        2.96        3.25      0.49 o
  -7   3   9        6.67        6.06      1.07 o
  -6   3   9        4.66        5.14      0.52 o
  -5   3   9       13.71       13.45      0.80 o
  -4   3   9        3.10        4.32      0.51 o
  -3   3   9        0.84        0.55      0.51 o
  -2   3   9        1.93        2.89      0.72 o
  -1   3   9        3.03        3.53      0.41 o
   0   3   9        0.93        1.28      0.59 o
  -7   4   9        3.75        3.22      0.61 o
  -6   4   9        6.09        6.99      0.59 o
  -5   4   9        5.29        7.16      0.43 o
  -4   4   9       16.36       17.99      0.75 o
  -3   4   9        0.89        1.25      0.66 o
  -2   4   9        2.63        2.49      0.55 o
  -1   4   9        2.84        3.67      0.54 o
   0   4   9        2.22        2.57      0.55 o
  -7   5   9        4.15        4.11      0.59 o
  -6   5   9        1.15        1.55      0.79 o
  -5   5   9       14.55       15.31      0.57 o
  -4   5   9        6.45        7.75      0.60 o
  -3   5   9        8.63        9.33      0.63 o
  -2   5   9        2.73        2.81      0.53 o
  -1   5   9        2.16        2.07      0.57 o
   0   5   9        0.21        0.49      0.61 o
  -6   6   9        6.42        5.91      0.66 o
  -5   6   9        1.55        1.94      0.73 o
  -4   6   9       32.80       32.38      1.02 o
  -3   6   9        4.31        4.14      0.49 o
  -2   6   9        1.07        1.81      0.73 o
  -1   6   9        1.25        1.85      0.80 o
  -6   7   9        2.51        2.04      1.17 o
  -5   7   9        5.78        7.42      0.98 o
  -4   7   9        2.11        2.38      0.85 o
  -3   7   9        9.27       10.51      0.98 o
  -2   7   9        0.55        1.49      0.78 o
  -1   7   9        2.03        3.45      1.08 o
  -5   8   9        0.38        0.62      0.77 o
  -4   8   9        5.28        6.55      0.96 o
  -3   8   9        2.69        2.91      0.81 o
  -2   8   9        1.15        0.01      0.99 o
  -6   0  10        0.81        0.70      0.99 o
  -5   0  10        0.00       -0.14      0.83 o
  -4   0  10        0.70       -0.39      2.75 o
  -3   0  10        0.65        0.79      0.90 o
  -2   0  10        0.05        0.23      0.75 o
  -6   1  10        0.00        1.30      0.64 o
  -5   1  10        0.60        0.07      0.85 o
  -4   1  10        1.14        1.10      2.19 o
  -3   1  10        6.41        7.33      1.06 o
  -2   1  10        0.84        1.06      0.67 o
  -6   2  10        3.34        5.90      1.07 o
  -5   2  10        0.71       -1.01      1.01 o
  -4   2  10        4.03        4.87      0.62 o
  -3   2  10        4.69        4.38      0.85 o
  -2   2  10        1.04        1.54      0.53 o
  -6   3  10        2.93        2.95      0.97 o
  -5   3  10        4.41        5.13      0.98 o
  -4   3  10       10.57       10.66      0.68 o
  -3   3  10        6.24        7.13      0.67 o
  -2   3  10        1.46        1.50      0.65 o
  -5   4  10        3.09        4.40      0.98 o
  -4   4  10       19.21       21.53      0.90 o
  -3   4  10       10.71       10.47      0.74 o
  -2   4  10        2.17        1.09      0.61 o
  -5   5  10        3.10        2.54      0.68 o
  -4   5  10        6.09        6.46      0.68 o
  -3   5  10        2.47        3.21      0.63 o
 
